# Supplementary material for: Lack of association between pandemic chilblains and SARS-CoV-2 infection
Source: Proc Natl Acad Sci U S A. 2022 Feb 25;119(9):e2122090119. doi: 10.1073/pnas.2122090119 (PMC8892496; doi:10.1073/pnas.2122090119)
Supplement: Supplementary File [file pnas.2122090119.sd01.xlsx]

## Sheet: Figure2A_INP_neg_controls
sample_type	Age	Sex
INP	67	M	mean	60.8846
INP	49	F	median	63
INP	62	M
INP	42	F
INP	64	M
INP	44	M
INP	54	M
INP	62	M
INP	71	F
INP	65	M
INP	82	M
INP	78	F
INP	66	F
INP	45	M
INP	70	M
INP	65	F
INP	56	F
INP	65	M
INP	74	F
INP	56	F
INP	42	M
INP	42	M
INP	55	F
INP	62	M
INP	75	F
INP	70	M
ctrl	24	M	mean	45.75
ctrl	28	F	median	50.5
ctrl	62	F
ctrl	56	F
ctrl	49	F
ctrl	52	F
ctrl	43	M
ctrl	52	F

## Sheet: Figure2A_MC_controls
sample_type	Sex	Age	days between blood draw and PCR positivity
Convalescent_ZH_001	M	32	173	mean	35.8667
Convalescent_ZH_002	M	50	152	median	36
Convalescent_ZH_003	M	27	58
Convalescent_ZH_004	M	45	58
Convalescent_ZH_005	M	22	52
Convalescent_ZH_006	M	55	50
Convalescent_ZH_007	M	46	50
Convalescent_ZH_008	M	59	49
Convalescent_ZH_009	M	21	49
Convalescent_ZH_010	M	43	43
Convalescent_ZH_011	M	60	42
Convalescent_ZH_012	M	36	41
Convalescent_ZH_013	M	36	36
Convalescent_ZH_014	M	24	36
Convalescent_ZH_015	M	39	36
Convalescent_ZH_016	M	37	35
Convalescent_ZH_017	M	20	35
Convalescent_ZH_018	M	19	35
Convalescent_ZH_019	M	22	34
Convalescent_ZH_020	M	46	33
Convalescent_ZH_021	M	29	33
Convalescent_ZH_022	M	21	32
Convalescent_ZH_023	M	21	32
Convalescent_ZH_024	M	38	31
Convalescent_ZH_025	M	46	29
Convalescent_ZH_026	M	21	29
Convalescent_ZH_027	M	55	28
Convalescent_ZH_028	M	57	24
Convalescent_ZH_029	M	29	23
Convalescent_ZH_030	M	20	20

## Sheet: Figure3_peptide_vax_controls
Sample_type	Age	Sex	SeroStatus	Vaccine	Time Point of Collection
Vax	45	Male	Positive	Moderna	day 28 post dose2	mean	59.7778
Vax	44	Female	Negative	Moderna	day 28 post dose2	median	58
Vax	62	Female	Positive	Moderna	day 28 post dose2
Vax	58	Female	Positive	Moderna	day 7 post dose1
INP	54	M
INP	42	F
INP	65	F
INP	84	M
INP	84	F

## Sheet: Figure3_peptide_INP_neg_control
sample_type	Age	Sex
ctrl	42	M	mean	51.2
ctrl	59	F	median	48
ctrl	60	F
ctrl	47	F
ctrl	48	F
INP	54	M
INP	42	F
INP	65	F
INP	84	M
INP	84	F
