# Supplementary material for: Lack of association between pandemic chilblains and SARS-CoV-2 infection
Source: Proc Natl Acad Sci U S A. 2022 Feb 25;119(9):e2122090119. doi: 10.1073/pnas.2122090119 (PMC8892496; doi:10.1073/pnas.2122090119)
Supplement: Supplementary File [file pnas.2122090119.sd02.xlsx]

## Sheet: Grading
Grade	Interpretation
-	Negative
+/-	Equivocal positive
+	Focal positive staining
++	Broad areas of positive staining

## Sheet: SinoBio_Spike_MN0961
Organ/Anatomic Site	Pathology diagnosis	Staining
Adrenal gland*	Normal	-
Adrenal gland*	Normal	-
Adrenal gland*	Normal	-
Bladder	Normal	-
Bladder	Normal	-
Bladder	Normal	-
Bone marrow*	Normal	-
Eye*	Normal	+
Eye*	Normal	-
Breast	Normal	-
Breast	Normal	-
Breast	Normal	-
Cerebellum*	Normal	-
Cerebellum*	Normal	-
Cerebellum*	Normal	-
Cerebral cortex*	Normal	-
Cerebral cortex*	Normal	-
Cerebral cortex*	Normal	-
Fallopian tube	Normal	-
Fallopian tube	Normal	-
Fallopian tube	Normal	-
GI-Esophagus	Normal	-
GI-Esophagus	Normal	-
GI-Esophagus	Normal	-
GI-Stomach	Normal	+/-
GI-Stomach	Normal	-
GI-Stomach	Normal	+
GI-Small intestine	Normal	-
GI-Small intestine	Normal	-
GI-Small intestine	Normal	+
GI-Colon	Normal	-
GI-Colon	Normal	+
GI-Colon	Normal	-
GI-Rectum	Normal	-
GI-Rectum	Normal	-
GI-Rectum	Normal	-
Heart*	Normal	-
Heart*	Normal	-
Heart*	Normal	-
Kidney	Normal	-
Kidney	Normal	-
Kidney	Normal	-
Kidney	Normal	-
Kidney	Normal	-
Kidney	Normal	-
Liver	Normal	-
Liver	Normal (cell swelling)	-
Liver	Normal	-
Lung	Normal	-
Lung	Normal	+
Lung	Normal	-
Ovary	Normal	-
Ovary	Normal	-
Ovary	Normal	-
Pancreas*	Normal	+
Pancreas*	Normal	+
Pancreas*	Normal	+/-
Parathyroid	Adenoma	-
Pituitary gland*	Normal	-
Pituitary gland*	Normal	-
Placenta	Normal	-
Placenta	Normal	-
Placenta	Normal	-
Prostate	Normal	-
Prostate	Normal	-
Prostate	Normal	-
Skin	Normal	-
Skin	Normal	-
Spinal cord*	Normal	-
Spinal cord*	Normal	-
Spleen	Normal	-
Spleen	Normal	-
Striated muscle*	Normal	-
Striated muscle*	Normal	-
Striated muscle*	Normal	-
Testis	Normal	-
Testis	Normal	-
Testis	Normal	-
Thymus*	Normal	-
Thymus*	Normal	-
Thymus*	Normal	-
Thyroid	Normal	-
Thyroid	Normal	-
Thyroid	Normal	-
Tonsil	Normal	-
Tonsil	Normal	-
Tonsil	Normal	-
Ureter	Normal	+
Ureter	Normal	-
Ureter	Normal	+
Uterus-cervix	Normal	-
Uterus-cervix	Normal	-
Uterus-cervix	Normal	-
Uterus-endometrium	Normal	-
Uterus-endometrium	Normal	-
Uterus-endometrium	Normal	-

## Sheet: GeneTex_Spike_FDA999x
Organ/Anatomic Site	Pathology diagnosis	Staining
Cerebrum	Cerebrum tissue	-
Cerebrum	Cerebrum tissue	-
Cerebrum	Cerebrum tissue	-
Cerebellum	Cerebellum tissue	-
Cerebellum	Cerebellum tissue	-
Cerebellum	Cerebellum tissue	-
Adrenal gland	Adrenal gland tissue	-
Adrenal gland	Adrenal gland tissue	-
Adrenal gland	Adrenal gland tissue	-
Ovary	Ovary tissue	-
Ovary	Ovary tissue	-
Ovary	Ovary tissue	-
Pancreas	Pancreas tissue（autolyzed）	-
Pancreas	Pancreas tissue	-
Pancreas	Pancreas tissue	-
Lymph node	Lymph node tissue	-
Lymph node	Lymph node tissue	-
Lymph node	Lymph node tissue	-
Hypophysis	Hypophysis tissue	-
Hypophysis	Hypophysis tissue	-
Hypophysis	Hypophysis tissue	-
Testis	Testis tissue	-
Testis	Testis tissue	-
Testis	Testis tissue	-
Thyroid gland	Thyroid gland tissue	-
Thyroid gland	Thyroid gland tissue	-
Thyroid gland	Thyroid gland tissue	-
Breast	Breast tissue	-
Breast	Breast tissue	-
Breast	Breast tissue	-
Spleen	Spleen tissue	-
Spleen	Spleen tissue	-
Spleen	Spleen tissue	-
Tonsil	Tonsil tissue（Mucus gland）	-
Tonsil	Tonsil tissue	-
Tonsil	Tonsil tissue (fibrous tissue )	-
Thymus gland	Thymus gland tissue	-
Thymus gland	Thymus gland tissue	-
Thymus gland	Thymus gland tissue	-
Bone marrow	Bone marrow tissue	+
Bone marrow	Bone marrow tissue	+
Bone marrow	Bone marrow tissue	+
Lung	Lung tissue	-
Lung	Lung tissue	-
Lung	Lung tissue	-
Heart	Cardiac muscle tissue	-
Heart	Cardiac muscle tissue	-
Heart	Cardiac muscle tissue	-
Esophagus	Esophagus tissue	-
Esophagus	Esophagus tissue(smooth muscle)	-
Esophagus	Esophagus tissue	-
Stomach	Stomach tissue	+
Stomach	Stomach tissue	-
Stomach	Stomach tissue	+
Small intestine	Small intestine tissue	-
Small intestine	Small intestine tissue	-
Small intestine	Small intestine tissue	-
Colon	Colon tissue	-
Colon	Colon tissue	-
Colon	Colon tissue	-
Liver	Liver tissue	-
Liver	Liver tissue	-
Liver	Liver tissue	-
Salivary gland	Salivary gland tissue	-
Salivary gland	Salivary gland tissue	-
Salivary gland	Salivary gland tissue	-
Kidney	Kidney tissue	-
Kidney	Kidney tissue	-
Kidney	Kidney tissue	-
Prostate	Prostate tissue	-
Prostate	Prostate tissue	-
Prostate	Prostate tissue	-
Uterus	Endometrium tissue	-
Uterus	Endometrium tissue	-
Uterus	Endometrium tissue	-
Cervix	Cervix canals tissue	-
Cervix	Cervix canals tissue	-
Cervix	Cervix canals tissue	-
Bladder	Bladder tissue	-
Bladder	Bladder tissue	-
Bladder	Bladder tissue	-
Skeletal muscle	Skeletal muscle tissue	-
Skeletal muscle	Skeletal muscle tissue	-
Skeletal muscle	Skeletal muscle tissue	-
Skin	Skin tissue(sparse)	-
Skin	Skin tissue	-
Skin	Skin tissue	-
Nerve	Peripheral nerve tissue	-
Nerve	Peripheral nerve tissue	-
Nerve	Peripheral nerve tissue	-
Artery	mesothelial tissue	-
Pericardium	mesothelial tissue	-
Pericardium	mesothelial tissue	-
Eye	Cancer adjacent wall of eyeball (choroid)	-
Eye	Cancer adjacent wall of eyeball (choroid)	-
Eye	Cancer adjacent wall of eyeball	+
Larynx	Larynx tissue	-
Larynx	Larynx tissue	-
Larynx	Larynx tissue	-

## Sheet: SinoBio_Nucleocapsid_FDA999x
Organ/Anatomic Site	Pathology diagnosis	Staining
Cerebrum	Cerebrum tissue	-
Cerebrum	Cerebrum tissue	-
Cerebrum	Cerebrum tissue	-
Cerebellum	Cerebellum tissue	-
Cerebellum	Cerebellum tissue	-
Cerebellum	Cerebellum tissue	-
Adrenal gland	Adrenal gland tissue	-
Adrenal gland	Adrenal gland tissue	-
Adrenal gland	Adrenal gland tissue	-
Ovary	Ovary tissue	-
Ovary	Ovary tissue	-
Ovary	Ovary tissue	-
Pancreas	Pancreas tissue（autolyzed）	-
Pancreas	Pancreas tissue	-
Pancreas	Pancreas tissue	-
Lymph node	Lymph node tissue	-
Lymph node	Lymph node tissue	-
Lymph node	Lymph node tissue	-
Hypophysis	Hypophysis tissue	-
Hypophysis	Hypophysis tissue	-
Hypophysis	Hypophysis tissue	-
Testis	Testis tissue	-
Testis	Testis tissue	-
Testis	Testis tissue	-
Thyroid gland	Thyroid gland tissue	-
Thyroid gland	Thyroid gland tissue	-
Thyroid gland	Thyroid gland tissue	-
Breast	Breast tissue	-
Breast	Breast tissue	-
Breast	Breast tissue	-
Spleen	Spleen tissue	-
Spleen	Spleen tissue	-
Spleen	Spleen tissue	-
Tonsil	Tonsil tissue（Mucus gland）	-
Tonsil	Tonsil tissue	-
Tonsil	Tonsil tissue (fibrous tissue )	-
Thymus gland	Thymus gland tissue	-
Thymus gland	Thymus gland tissue	-
Thymus gland	Thymus gland tissue	-
Bone marrow	Bone marrow tissue	+/-
Bone marrow	Bone marrow tissue	+
Bone marrow	Bone marrow tissue	+/-
Lung	Lung tissue	-
Lung	Lung tissue	-
Lung	Lung tissue	-
Heart	Cardiac muscle tissue	-
Heart	Cardiac muscle tissue	-
Heart	Cardiac muscle tissue	-
Esophagus	Esophagus tissue	-
Esophagus	Esophagus tissue(smooth muscle)	-
Esophagus	Esophagus tissue	-
Stomach	Stomach tissue	++
Stomach	Stomach tissue	++
Stomach	Stomach tissue	++
Small intestine	Small intestine tissue	++
Small intestine	Small intestine tissue	++
Small intestine	Small intestine tissue	++
Colon	Colon tissue	+
Colon	Colon tissue	-
Colon	Colon tissue	-
Liver	Liver tissue	-
Liver	Liver tissue	+/-
Liver	Liver tissue	+
Salivary gland	Salivary gland tissue	+
Salivary gland	Salivary gland tissue	-
Salivary gland	Salivary gland tissue	-
Kidney	Kidney tissue	-
Kidney	Kidney tissue	-
Kidney	Kidney tissue	-
Prostate	Prostate tissue	-
Prostate	Prostate tissue	-
Prostate	Prostate tissue	-
Uterus	Endometrium tissue	-
Uterus	Endometrium tissue	-
Uterus	Endometrium tissue	-
Cervix	Cervix canals tissue	-
Cervix	Cervix canals tissue	-
Cervix	Cervix canals tissue	-
Bladder	Bladder tissue	-
Bladder	Bladder tissue	-
Bladder	Bladder tissue	-
Skeletal muscle	Skeletal muscle tissue	-
Skeletal muscle	Skeletal muscle tissue	-
Skeletal muscle	Skeletal muscle tissue	-
Skin	Skin tissue(sparse)	-
Skin	Skin tissue	+
Skin	Skin tissue	-
Nerve	Peripheral nerve tissue	-
Nerve	Peripheral nerve tissue	-
Nerve	Peripheral nerve tissue	-
Artery	mesothelial tissue	-
Pericardium	mesothelial tissue	-
Pericardium	mesothelial tissue	-
Eye	Cancer adjacent wall of eyeball (choroid)	-
Eye	Cancer adjacent wall of eyeball (choroid)	-
Eye	Cancer adjacent wall of eyeball	+
Larynx	Larynx tissue	+
Larynx	Larynx tissue	+
Larynx	Larynx tissue	-
