# Supplementary material for: Lack of association between pandemic chilblains and SARS-CoV-2 infection
Source: Proc Natl Acad Sci U S A. 2022 Feb 25;119(9):e2122090119. doi: 10.1073/pnas.2122090119 (PMC8892496; doi:10.1073/pnas.2122090119)
Supplement: Supplementary File [file pnas.2122090119.sd03.xlsx]

## Sheet: TCR_groups_summary
Summary	Total samples	Race	% hospitalized (where annotated)	Sample collection to infection/last symptoms (days unless otherwise noted)
14_day_samples	14	Caucasian	0.5	14.2857	*this number reflects time from initial diagnosis to sample collection
60+_day_samples	17	Caucasian	0.0714286	68.9412	*this number reflects time from sample collection to last symptoms
Negative_ctrl	13	Caucasian	N/A	N/A
PC	18	Caucasian	0.095	average 3.3 months from rash

## Sheet: 14_day_samples
ImmuneCODERelease	Dataset	sample_name	subject_id	Virus Diseases	Age	Biological Sex	Racial Group	days_from_diagnosis_to_sample	Tissue Source	Ethnic Group	HLA MHC class I	HLA MHC class II	abnormal_test_list	ace_inhibitor_type	ambulatory_limitation	arb_type	birth_year	blood_oxygenation_percent_average	blood_oxygenation_percent_max	blood_oxygenation_percent_min	blood_type	cancer_diagnosed	cancer_type	chest_xray_ct_results	cigarette_pack_years	cmv_at_donation	cohort	collection_region	covid_abnormal_imaging	covid_abnormal_test_results	covid_category	covid_diagnosis	covid_diagnosis_location	covid_diagnosis_method	covid_exposed	covid_pcr_test_result_positive	covid_pcr_test_type	covid_pneumonia	covid_quarantine	covid_recovered	covid_symptoms_current	covid_symptoms_total	covid_unit_admit	covid_visit	current_medications	days_from_cancer_diagnosis_to_sample	days_from_diagnosis_to_death	days_from_diagnosis_to_recovery	days_from_exposure_to_symptoms
2	COVID-19-ISB	INCOV003-AC-5_TCRB	3	COVID-19 Positive	64 Years	Male	Caucasian	14	Blood	Non-Hispanic or Latino				Lisinopril (Prinivil	TRUE			94	97	94				Bilateral pulmonary infiltrates								positive												acute
2	COVID-19-DLS	550041499_TCRB	550041499	COVID-19 Positive	86 Years	Male	Caucasian	14	Blood																							positive				TRUE	Abbott RealTime SARS-CoV-2 (RT)-PCR
2	COVID-19-Adaptive	ADIRP0001674_TCRB	ADIRP0001674	COVID-19 Positive	45 Years	Female	Caucasian	14	Blood													FALSE							TRUE	FALSE	Acute	positive	Other	Other				FALSE	FALSE	FALSE	Cough;Runny or stuffy nose	None			None
2	COVID-19-HUniv12Oct	860011115_TCRB	376904	COVID-19 Positive	63 Years	Male	Caucasian	14	Blood																			Madrid								TRUE							FALSE
2	COVID-19-DLS	KH20-09945_TCRB	550041122	COVID-19 Positive	89 Years	Male	Caucasian	14	Blood																							positive				TRUE	Abbott RealTime SARS-CoV-2 (RT)-PCR
2	COVID-19-DLS	KH20-09986_TCRB	550040961	COVID-19 Positive	45 Years	Female	Caucasian	14	Blood																							positive				TRUE	Abbott RealTime SARS-CoV-2 (RT)-PCR
2	COVID-19-DLS	KH20-11696_TCRB	550043107	COVID-19 Positive	69 Years	Male	Caucasian	14	Blood																							positive				TRUE	Abbott RealTime SARS-CoV-2 (RT)-PCR
2	COVID-19-DLS	KH20-11700_TCRB	550043117	COVID-19 Positive	66 Years	Male	Caucasian	14	Blood																							positive				TRUE	Abbott RealTime SARS-CoV-2 (RT)-PCR
2	COVID-19-Adaptive	ADIRP0000342_TCRB	ADIRP0000342	COVID-19 Positive	59 Years	Female	Caucasian	14	Blood													FALSE							FALSE	FALSE	Recovered	positive	Drive-through testing site	I had a positive nose or throat swab	TRUE			FALSE	FALSE	TRUE	Cough;Fatigue	Body aches;Chills;Cough;Diarrhea;Fatigue;Fever;Headache;Nausea;Red or pink eyes;Runny or stuffy nose;Sneezing			Zoloft- ambien				30
2	COVID-19-DLS	550042272_TCRB	550042272	COVID-19 Positive	47 Years	Male	Caucasian	14	Blood																							positive				TRUE	Abbott RealTime SARS-CoV-2 (RT)-PCR
2	COVID-19-HUniv12Oct	860011338_TCRB	632549	COVID-19 Positive	72 Years	Male	Caucasian	15	Blood																			SPAIN; MADRID								TRUE							FALSE					24
2	COVID-19-Adaptive	ADIRP0000975_TCRB	ADIRP0000975	COVID-19 Positive	49 Years	Female	Caucasian	15	Blood												ab pos	FALSE							FALSE	FALSE	Acute	positive	Hospital	I had a positive nose or throat swab	TRUE			FALSE	TRUE	FALSE	Chills;Fatigue;Headache;Persistent pain or pressure in the chest;Shortness of breath	Body aches;Chills;Cough;Difficulty breathing;Fatigue;Fever;Other;Persistent pain or pressure in the chest;Shortness of breath;Sore Throat			Met form in- lisinopril- singular- Zyrtec- multivitamin- vit d- melatonin- baby asa- doxycycline- albuterol- symbocort				5
2	COVID-19-DLS	KH20-09673_TCRB	110047452	COVID-19 Positive	73 Years	Male	Caucasian	15	Blood																							positive				TRUE	Abbott RealTime SARS-CoV-2 (RT)-PCR
2	COVID-19-Adaptive	ADIRP0001353_TCRB	ADIRP0001353	COVID-19 Positive	51 Years	Male	Caucasian	15	Blood												a pos	FALSE							FALSE	FALSE	Recovered	positive	Urgent care clinic	I had a positive nose or throat swab	TRUE			FALSE	TRUE	TRUE	None	Body aches;Chills;Cough;Fever;Headache			None				3
[truncated: 108 more columns]

## Sheet: 60+_day_samples
ImmuneCODERelease	Dataset	sample_name	subject_id	Virus Diseases	Age	Biological Sex	Racial Group	days_from_diagnosis_to_sample	Tissue Source	Ethnic Group	HLA MHC class I	HLA MHC class II	abnormal_test_list	ace_inhibitor_type	ambulatory_limitation	arb_type	birth_year	blood_oxygenation_percent_average	blood_oxygenation_percent_max	blood_oxygenation_percent_min	blood_type	cancer_diagnosed	cancer_type	chest_xray_ct_results	cigarette_pack_years	cmv_at_donation	cohort	collection_region	covid_abnormal_imaging	covid_abnormal_test_results	covid_category	covid_diagnosis	covid_diagnosis_location	covid_diagnosis_method	covid_exposed	covid_pcr_test_result_positive	covid_pcr_test_type	covid_pneumonia	covid_quarantine	covid_recovered	covid_symptoms_current	covid_symptoms_total	covid_unit_admit	covid_visit	current_medications	days_from_cancer_diagnosis_to_sample	days_from_diagnosis_to_death	days_from_diagnosis_to_recovery	days_from_exposure_to_symptoms
2	COVID-19-BWNW	844960BW_TCRB	844960	COVID-19 Positive	62 Years	Female	Caucasian		Blood	Non-Hispanic or Latino							1958				a pos					UNK						positive
2.2	COVID-19-Adaptive-MIRAMatched	ADIRP0000383_20200527_Frblood_Repertorie_TCRB	383	COVID-19 Positive	35 Years	Female	Caucasian	68	PBMC		A*01:01:01,A*02:01:01,B*07:02:01,B*08:01:01,C*07:01:01,C*07:02:01	DPA1*01:03:01,DPA1*01:03:01,DPB1*04:02:01,DPB1*20:01:01,DQA1*01:01:01,DQA1*05:01:01,DQB1*02:01:01,DQB1*05:01:01,DRB1*01:01:01,DRB1*03:01:01,DRB3*01:01:02															COVID-19-Convalescent
2	COVID-19-BWNW	5876BW_TCRB	5876	COVID-19 Positive	73 Years	Male	Caucasian		Blood	Unknown Ethnicity							1947				a pos					POS						positive
2	COVID-19-BWNW	1566319BW_TCRB	1566319	COVID-19 Positive	31 Years	Female	Caucasian		Blood	Non-Hispanic or Latino							1989															positive
2.2	COVID-19-Adaptive-MIRAMatched	ADIRP0002283_20200617_Frblood_Repertorie_TCRB	2283	COVID-19 Positive	60 Years	Female	Caucasian	35	PBMC		A*02:01:01,A*02:01:01,B*44:02:01,B*57:01:01,C*05:01:01,C*06:02:01	DPA1*01:03:01,DPA1*01:03:01,DPB1*03:01:01,DPB1*04:01:01,DQA1*02:01:01,DQA1*02:01:01,DQB1*02:02:01,DQB1*03:03:02,DRB1*07:01:01,DRB1*07:01:01,DRB4*01:03:01,DRB4*01:03:01:02N															COVID-19-Convalescent
2	COVID-19-BWNW	1445BW_TCRB	1445	COVID-19 Positive	54 Years	Female	Caucasian		Blood	Non-Hispanic or Latino							1966				o pos					NEG						positive
2	COVID-19-BWNW	989003BW_TCRB	989003	COVID-19 Positive	51 Years	Male	Caucasian		Blood								1969				b pos					NEG						positive
2	COVID-19-BWNW	1569039BW_TCRB	1569039	COVID-19 Positive	41 Years	Male	Caucasian		Blood	Hispanic or Latino							1979															positive
2	COVID-19-BWNW	476909BW_TCRB	476909	COVID-19 Positive	54 Years	Male	Caucasian		Blood								1966															positive
2	COVID-19-BWNW	1567268BW_TCRB	1567268	COVID-19 Positive	34 Years	Male	Caucasian		Blood								1986															positive
2	COVID-19-BWNW	3765BW_TCRB	3765	COVID-19 Positive	36 Years	Male	Caucasian		Blood	Non-Hispanic or Latino							1984				o neg											positive
2	COVID-19-BWNW	3977BW_TCRB	3977	COVID-19 Positive	63 Years	Female	Caucasian		Blood	Unknown Ethnicity							1957				a neg					NEG						positive
2	COVID-19-BWNW	1564208BW_TCRB	1564208	COVID-19 Positive	43 Years	Male	Caucasian		Blood	Non-Hispanic or Latino							1977				a pos					NEG						positive
2	COVID-19-BWNW	3943BW_TCRB	3943	COVID-19 Positive	69 Years	Male	Caucasian		Blood	Non-Hispanic or Latino							1951				a neg					POS						positive
2	COVID-19-BWNW	1566486BW_TCRB	1566486	COVID-19 Positive	21 Years	Female	Caucasian		Blood								1999															positive
2	COVID-19-BWNW	2402BW_TCRB	2402	COVID-19 Positive	79 Years	Female	Caucasian		Blood	Non-Hispanic or Latino							1941				a pos					POS						positive
2	COVID-19-BWNW	1566515BW_TCRB	1566515	COVID-19 Positive	32 Years	Female	Caucasian		Blood	Non-Hispanic or Latino							1988															positive
[truncated: 108 more columns]

## Sheet: Negative_ctrls
sample_name	metadata
Subject_60	57 Years, Blood, Caucasian, Cohort 3, Female, Healthy, Inactive, Non-smoker
Subject_53	40 Years, Blood, Caucasian, Cohort 3, Female, Healthy, Inactive, Smoker
Subject_57	60 Years, Blood, Caucasian, Cohort 3, Female, Healthy, Inactive, Non-smoker
Subject_50	57 Years, Blood, Caucasian, Cohort 3, Female, Healthy, Inactive, Non-smoker
Subject_46	63 Years, Blood, Caucasian, Cohort 3, Healthy, Inactive, Male, Non-smoker
Subject_43	21 Years, Blood, Caucasian, Cohort 3, Female, Healthy, Inactive, Non-smoker
Subject_47	56 Years, Blood, Caucasian, Cohort 3, Healthy, Inactive, Male, Non-smoker
Subject_44	57 Years, Blood, Caucasian, Cohort 3, Female, Healthy, Inactive, Non-smoker
Subject_54	59 Years, Blood, Caucasian, Cohort 3, Female, Healthy, Inactive, Non-smoker
Subject_56	30 Years, Blood, Caucasian, Cohort 3, Healthy, Inactive, Male, Non-smoker
Subject_58	40 Years, Blood, Caucasian, Cohort 3, Female, Healthy, Inactive, Non-smoker
Subject_152	38 Years, Blood, Caucasian, Cohort 3, Female, Healthy, Inactive, Unknown Smoking
Subject_49	72 Years, Blood, Caucasian, Cohort 3, Female, Healthy, Inactive, Non-smoker
